# Supplementary material for: Epigenome-Wide Association Studies of the Fractional Exhaled Nitric Oxide and Bronchodilator Drug Response in Moderate-to-Severe Pediatric Asthma
Source: Biomedicines. 2023 Feb 23;11(3):676. doi: 10.3390/biomedicines11030676 (PMC10044864; doi:10.3390/biomedicines11030676)
Supplement: Supplementary file 1 [file biomedicines-11-00676-s001.zip]

Archive with 3 entries (3 files):
- Supplementary Information.pdf
- Supplementary SII_SysPharmPediA_Acknowledgements_Feb_2023.pdf
- Supplementary SI_SysPharmPediA_consortium_Author_list_Feb_2023.pdf
